# Supplementary material for: MK2 deficiency decreases mortality in male mice during the inflammatory phase after myocardial infarction
Source: Physiol Rep. 2025 Sep 19;13(18):e70558. doi: 10.14814/phy2.70558 (PMC12447013; doi:10.14814/phy2.70558)
Supplement: Supplementary file 2 — Figure S2. [file PHY2-13-e70558-s020.zip]

Archive with 7 entries (4 files):
- phy270558-sup-0002-FigureS2rev/
- phy270558-sup-0002-FigureS2rev/Figure S2 Legend.docx
- __MACOSX/
- __MACOSX/phy270558-sup-0002-FigureS2rev/
- __MACOSX/phy270558-sup-0002-FigureS2rev/._Figure S2 Legend.docx
- phy270558-sup-0002-FigureS2rev/Figure S2.pdf
- __MACOSX/phy270558-sup-0002-FigureS2rev/._Figure S2.pdf
