# Supplementary material for: MK2 deficiency decreases mortality in male mice during the inflammatory phase after myocardial infarction
Source: Physiol Rep. 2025 Sep 19;13(18):e70558. doi: 10.14814/phy2.70558 (PMC12447013; doi:10.14814/phy2.70558)
Supplement: Supplementary file 4 — Figure S4. [file PHY2-13-e70558-s010.zip]

Archive with 2 entries (2 files):
- PHYSREP-2025-02-099-T-f18-z-.pdf
- Figure S4.docx
